# Supplementary material for: Mammographic Breast Density Model Using Semi-Supervised Learning Reduces Inter-/Intra-Reader Variability
Source: Diagnostics (Basel). 2023 Aug 16;13(16):2694. doi: 10.3390/diagnostics13162694 (PMC10453732; doi:10.3390/diagnostics13162694)
Supplement: Supplementary file 1 [file diagnostics-13-02694-s001.zip]

Archive with 1 entries (1 files):
- diagnostics-2512473-supplementary.pdf
